# Supplementary material for: A Role for Chromatin Remodeling in Cohesin Loading onto Chromosomes
Source: Mol Cell. 2019 May 16;74(4):664–673.e5. doi: 10.1016/j.molcel.2019.02.027 (PMC6527865; doi:10.1016/j.molcel.2019.02.027)
Supplement: Table S1. Yeast Strains Used in This Study, Related to STAR Methods [file mmc2.xlsx]

## Sheet: Sheet1
Figure	Name	Genotype	Source
Figure 1A	Y4948	MATa pADH1-OsTir1-Myc9::ADE2 SCC1-HA3::LEU2	This study
	Y4867	MATa pADH1-OsTir1-Myc9::ADE2 URA3::pMET3::STH1-IAA17::KANMX6 SCC1-HA3::LEU2	This study
	Y4857	MATa pADH1-OsTir1-Myc9::ADE2 URA3::pMET3::STH1-IAA17::KANMX6 SCC1-HA3::LEU2 STH1-Pk3::TRP1	This study
	Y4860	MATa pADH1-OsTir1-Myc9::ADE2 URA3::pMET3::STH1-IAA17::KANMX6 SCC1-HA3::LEU2 STH1K501R-Pk3::TRP1	This study
Figure 1B	Y4948	As above
	Y4867	As above
	Y4857	As above
	Y4860	As above
Figure 1C	K6746	MATa ura3::3xURA3::tetO112 tetR-GFP::LEU2	Lab stock
	Y5229	MATa ura3::3xURA3::tetO112 tetR-GFP::LEU2 pADH1-OsTir1-Myc9::ADE2 HIS3::pMET3::STH1IAA17::KANMX6	This study
	Y5242	MATa ura3::3xURA3::tetO112 tetR-GFP::LEU2 pADH1-OsTir1-Myc9::ADE2 HIS3::pMET3::STH1IAA17::KANMX6 STH1-Pk3::TRP1	This study
	Y5243	MATa ura3::3xURA3::tetO112 tetR-GFP::LEU2 pADH1-OsTir1-Myc9::ADE2 HIS3::pMET3::STH1IAA17::KANMX6 STH1K501R-Pk3::TRP1	This study
Figure 1D	Y4948	As above
	Y4867	As above
	Y4857	As above
	Y4860	As above
Figure 2A	Y4817	MATa STH1-Pk3::TRP1	This study
	Y4857	As above
	Y4860	As above
	Y4948	As above
Figure 2B	Y4948	As above
	Y4867	As above
	Y4857	As above
	Y4860	As above
Figure 2C	Y2422	MATa SCC2-Pk9::TRP1	Lab stock
	Y4894	MATa pADH1-OsTir1-Myc9::ADE2 URA3::pMET3::STH1-IAA17::KANMX6 Scc2-Pk9::HIS5	This study
	Y4945	MATa pADH1-OsTir1-Myc9::ADE2 URA3::pMET3::STH1-IAA17::KANMX6 STH1-HA6::TRP1 Scc2-Pk9::HIS5	This study
	Y4946	MATa pADH1-OsTir1-Myc9::ADE2 URA3::pMET3::STH1-IAA17::KANMX6 STH1K501R-HA6::TRP1 Scc2-Pk9::HIS5	This study
Figure 3B	Y5226	MATa pep4Δ::HIS3 wpl1Δ::LEU2 eco1Δ::KANMX6 pGAL1/10-GAL4-Smc1-Pk3::ADE2 pGAL-SMC3-SCC1-3C-PA2::TRP1 pGAL-SCC3-Myc::URA3	Minamino et al, 2018
	Y5278	MATa pep4Δ::HIS3 pGAL-SCC2-3C-PA2::ADE2 pGAL-SCC4-HA3::TRP1	Minamino et al, 2018
	Y5543	MATa pep4Δ::KANMX6 bar1Δ::hph IOC3-FLAG3-NAT	Kurat et al., 2016
Figure 4A	Y1709	MATa SCC4-HA6::HIS3	Lab stock
	Y5274	MATa SCC4-HA6::HIS3 STH1-PA2::TRP1	This study
	Y5279	MATa SCC4-HA6::HIS3 STH1-PA2::TRP1 URA3::pMET3::SCC1	This study
Figure 4B	K8869	MATa SCC1-HA6::TRP1	Lab stock
	Y5244	MATa SCC1-HA6::TRP1 STH1-PA2::HIS5	This study
	Y5239	MATa pADH1-OsTir1-Myc9::ADE2 URA3::pMET3::SCC2-IAA17::KANMX6 SCC1-HA6::TRP1 STH1-PA2::HIS5	This study
Figure 4C-E	Y5226	As above
	Y5278	As above
	Y5542	MATa pep4Δ::HIS3 prblΔ::LEU2 prcΔ::HISG RSC2-TAP::TRP1	Wittmeyer et al, 2004
Figure 5B	Y4814	MATa pADH1-OsTir1-Myc9::ADE2 URA3::pMET3::SCC2-IAA17::KANMX6 SCC2-Pk3::HIS3 SCC4-HA3::LEU2	This study
	Y4866	MATa pADH1-OsTir1-Myc9::ADE2 URA3::pMET3::SCC2-IAA17::KANMX6 SCC2-Pk3::HIS3 SCC4-HA3::LEU2 STH1-PA2::TRP1	This study
	Y4815	MATa pADH1-OsTir1-Myc9::ADE2 URA3::pMET3::SCC2-IAA17::KANMX6 SCC2C-Pk3::HIS3 SCC4-HA3::LEU2	This study
	Y4870	MATa pADH1-OsTir1-Myc9::ADE2 URA3::pMET3::SCC2-IAA17::KANMX6 SCC2C-Pk3::HIS3 SCC4-HA3::LEU2 STH1-PA2::TRP1	This study
Figure 5C	Y5542	As above
	Y5276	MATa pep4Δ::HIS3 pGAL-HA3-SCC2-3C-PA2::ADE2 pGAL-SCC4-HA3::TRP1	Minamino et al, 2018
	Y5560	MATa pep4Δ::HIS3 pGAL-HA3-SCC2C-3C-PA2::ADE2	Minamino et al, 2018
Figure 5D	Y4842	MATa SCC4-HA3::LEU2	This study
	Y4866	As above
	Y4870	As above
	Y4872	MATa pADH1-OsTir1-Myc9::ADE2 URA3::pMET3::SCC2-IAA17::KANMX6 SCC2N-Pk3::HIS3 SCC4-HA3::LEU2 STH1-PA2::TRP1	This study
Figure 6B	Y4820	MATa pADH1-OsTir1-Myc9::ADE2 URA3::pMET3::SCC2-IAA17::KANMX6 SCC1-HA3::LEU2	This study
	Y4818	MATa pADH1-OsTir1-Myc9::ADE2 URA3::pMET3::SCC2-IAA17::KANMX6 SCC2-Pk3::HIS3 SCC1-HA3::LEU2	This study
	Y4819	MATa pADH1-OsTir1-Myc9::ADE2 URA3::pMET3::SCC2-IAA17::KANMX6 SCC2C-Pk3::HIS3 SCC1-HA3::LEU2	This study
	Y5350	MATa pADH1-OsTir1-Myc9::ADE2 URA3::pMET3::SCC2-IAA17::KANMX6 GBP-SCC2C-Pk3::HIS3 SCC1-HA3::LEU2	This study
	Y5293	MATa pADH1-OsTir1-Myc9::ADE2 URA3::pMET3::SCC2-IAA17::KANMX6 GBP-SCC2C-Pk3::HIS3 SCC1-HA3::LEU2 STH1-GFP::TRP1	This study
	Y5624	MATa pADH1-OsTir1-Myc9::ADE2 URA3::pMET3::SCC2-IAA17::KANMX6 GBP-SCC2C-Pk3::HIS3 SCC1-HA3::LEU2 STH1-GFP::TRP1 SCC4::hph	This study
Figure 6C	Y4820	As above
	Y4818	As above
	Y5350	As above
	Y5293	As above
Figure 6D	Y5350	As above
	Y5293	As above
	Y5353	MATa pADH1-OsTir1-Myc9::ADE2 URA3::pMET3::SCC2-IAA17::KANMX6 GBP-SCC2C-Pk3::HIS3 SCC1-HA3::LEU2 SNF2-GFP::TRP1	This study
	Y5354	MATa pADH1-OsTir1-Myc9::ADE2 URA3::pMET3::SCC2-IAA17::KANMX6 GBP-SCC2C-Pk3::HIS3 SCC1-HA3::LEU2 ISW1-GFP::TRP1	This study
	Y5355	MATa pADH1-OsTir1-Myc9::ADE2 URA3::pMET3::SCC2-IAA17::KANMX6 GBP-SCC2C-Pk3::HIS3 SCC1-HA3::LEU2 ISW2-GFP::TRP1	This study
	Y5357	MATa pADH1-OsTir1-Myc9::ADE2 URA3::pMET3::SCC2-IAA17::KANMX6 GBP-SCC2C-Pk3::HIS3 SCC1-HA3::LEU2 CHD1-GFP::TRP1	This study
	Y5356	MATa pADH1-OsTir1-Myc9::ADE2 URA3::pMET3::SCC2-IAA17::KANMX6 GBP-SCC2C-Pk3::HIS3 SCC1-HA3::LEU2 SWR1-GFP::TRP1	This study
	Y5292	MATa pADH1-OsTir1-Myc9::ADE2 URA3::pMET3::SCC2-IAA17::KANMX6 GBP-SCC2C-Pk3::HIS3 SCC1-HA3::LEU2 INO80-GFP::TRP1	This study
	Y5358	MATa pADH1-OsTir1-Myc9::ADE2 URA3::pMET3::SCC2-IAA17::KANMX6 GBP-SCC2C-Pk3::HIS3 SCC1-HA3::LEU2 FLH1-GFP::TRP1	This study
	Y5359	MATa pADH1-OsTir1-Myc9::ADE2 URA3::pMET3::SCC2-IAA17::KANMX6 GBP-SCC2C-Pk3::HIS3 SCC1-HA3::LEU2 HMO1-GFP::TRP1	This study
	Y5360	MATa pADH1-OsTir1-Myc9::ADE2 URA3::pMET3::SCC2-IAA17::KANMX6 GBP-SCC2C-Pk3::HIS3 SCC1-HA3::LEU2 ABF1-GFP::TRP1	This study
	Y5361	MATa pADH1-OsTir1-Myc9::ADE2 URA3::pMET3::SCC2-IAA17::KANMX6 GBP-SCC2C-Pk3::HIS3 SCC1-HA3::LEU2 REB1-GFP::TRP1	This study
	Y5362	MATa pADH1-OsTir1-Myc9::ADE2 URA3::pMET3::SCC2-IAA17::KANMX6 GBP-SCC2C-Pk3::HIS3 SCC1-HA3::LEU2 RAP1-GFP::TRP1	This study
	Y5501	MATa pADH1-OsTir1-Myc9::ADE2 URA3::pMET3::SCC2-IAA17::KANMX6 GBP-SCC2C-Pk3::HIS3 SCC1-HA3::LEU2 CTF19-GFP::TRP1	This study
	Y5500	MATa pADH1-OsTir1-Myc9::ADE2 URA3::pMET3::SCC2-IAA17::KANMX6 GBP-SCC2C-Pk3::HIS3 SCC1-HA3::LEU2 CHL4-GFP::TRP1	This study
	Y5504	MATa pADH1-OsTir1-Myc9::ADE2 URA3::pMET3::SCC2-IAA17::KANMX6 GBP-SCC2C-Pk3::HIS3 SCC1-HA3::LEU2 RAT1-GFP::TRP1	This study
	Y5503	MATa pADH1-OsTir1-Myc9::ADE2 URA3::pMET3::SCC2-IAA17::KANMX6 GBP-SCC2C-Pk3::HIS3 SCC1-HA3::LEU2 RTT103-GFP::TRP1	This study
	Y5502	MATa pADH1-OsTir1-Myc9::ADE2 URA3::pMET3::SCC2-IAA17::KANMX6 GBP-SCC2C-Pk3::HIS3 SCC1-HA3::LEU2 PCF11-GFP::TRP1	This study
Figure 6E	Y5350	As above
	Y5293	As above
	Y5501	As above
	Y5500	As above
	Y4818	As above
Supplementary Figure 1B,C	Y4948	As above
	Y4867	As above
	Y4857	As above
	Y4860	As above
Supplementary Figure 2A,B	Y4867	As above
	Y4857	As above
	Y4860	As above
Supplementary Figure 3	Y5226	As above
	Y5278	As above
	Y5543	As above
Supplementary Figure 4A	Y1709	MATa SCC4-HA6::HIS3	This study
	Y5274	MATa SCC4-HA6::HIS3 STH1-PA2::TRP1	This study
Supplementary Figure 4B	Y4842	As Above
	Y5544	MATa pADH1-OsTir1-Myc9::ADE2 URA3::pMET3::STH1-IAA17::KANMX6 STH1-PA2::TRP1 SCC4-HA3::LEU2	This study
	Y5545	MATa pADH1-OsTir1-Myc9::ADE2 URA3::pMET3::STH1-IAA17::KANMX6 STH1K501R-PA2::TRP1 SCC4-HA3::LEU2	This study
Supplementary Figure 4C	Y4948	As above
	Y5369	MATa pADH1-OsTir1-Myc9::ADE2 SCC1-HA3::LEU2 SCC2-PA2::HIS5	This study
	Y5370	MATa pADH1-OsTir1-Myc9::ADE2 URA3::pMET3::STH1-IAA17::KANMX6 SCC1-HA3::LEU2 SCC2-PA2::HIS5	This study
	Y5371	MATa pADH1-OsTir1-Myc9::ADE2 URA3::pMET3::STH1-IAA17::KANMX6 STH1-Pk3::TRP1 SCC1-HA3::LEU2 SCC2-PA2::HIS5	This study
	Y5372	MATa pADH1-OsTir1-Myc9::ADE2 URA3::pMET3::STH1-IAA17::KANMX6 STH1K501R-Pk3::TRP1 SCC1-HA3::LEU2 SCC2-PA2::HIS5	This study
Supplementary Figure 5A	Y2829	MATa SCC2-Pk3::HIS3	Lab stock
	Y4818	As above
	Y4819	As above
	Y4832	MATa pADH1-OsTir1-Myc9::ADE2 URA3::pMET3::SCC2-IAA17::KANMX6 SCC2N-Pk3::HIS3 SCC1-HA3::LEU2	This study
	Y4829	MATa pADH1-OsTir1-Myc9::ADE2 URA3::pMET3::SCC2-IAA17::KANMX6 SCC2C-Pk3::HIS3 SCC2N-Pk3::TRP1	This study
	Y4820	As above
Supplementary Figure 5B	Y4842	As above
	Y4816	MATa pADH1-OsTir1-Myc9::ADE2 URA3::pMET3::SCC2-IAA17::KANMX6 SCC4-HA3::LEU2	This study
	Y4814	As above
	Y4815	As above
	Y4831	MATa pADH1-OsTir1-Myc9::ADE2 URA3::pMET3::SCC2-IAA17::KANMX6 SCC2N-Pk3::HIS3 SCC4-HA3::LEU2	This study
Supplementary Figure 5C	Y4818	As above
	Y4819	As above
Supplementary Figure 5D	Y4820	As above
	Y4818	As above
	Y4819	As above
	Y4832	As above
	Y4852	MATa ura3::3xURA3::tetO112 tetR-GFP::LEU2 pADH1-OsTir1-Myc9::ADE2 URA3::pMET3::SCC2-IAA17::KANMX6	This study
	Y5375	MATa ura3::3xURA3::tetO112 tetR-GFP::LEU2 pADH1-OsTir1-Myc9::ADE2 URA3::pMET3::SCC2-IAA17::KANMX6 SCC2-HA6::HIS3	This study
	Y5376	MATa ura3::3xURA3::tetO112 tetR-GFP::LEU2 pADH1-OsTir1-Myc9::ADE2 URA3::pMET3::SCC2-IAA17::KANMX6 SCC2C-HA6::HIS3	This study
	Y5377	MATa ura3::3xURA3::tetO112 tetR-GFP::LEU2 pADH1-OsTir1-Myc9::ADE2 URA3::pMET3::SCC2-IAA17::KANMX6 SCC2N-HA6::HIS3	This study
Supplementary Figure 5E	Y4820	As above
	Y4818	As above
	Y4819	As above
	Y4832	As above
	Y4829	As above
Supplementary Figure 6A	Y4819	As above
	Y5350	As above
Supplementary Figure 6B	Y4818	As above
	Y4850	As above
	Y5293	As above
	Y5624	As above
Supplementary Figure 6C	Y5350	As above
	Y5293	As above
	Y5353	As above
	Y5354	As above
	Y5355	As above
	Y5357	As above
	Y5356	As above
	Y5292	As above
	Y5358	As above
	Y5359	As above
	Y5360	As above
	Y5361	As above
	Y5362	As above
	Y5501	As above
	Y5500	As above
	Y5504	As above
	Y5503	As above
	Y5502	As above
